# Supplementary material for: Identification of VIPR2 rare and common variants in the Chinese Han population with schizophrenia
Source: Front Mol Neurosci. 2023 Apr 27;16:1170708. doi: 10.3389/fnmol.2023.1170708 (PMC10174236; doi:10.3389/fnmol.2023.1170708)
Supplement: Supplementary file 1 [file Table_1.XLSX]

## Sheet: Table S1
Amplicon_pool	Fwd_Primer*	Rev_Primer*	Lineitem_Name	Genome_Version	Chr	Amplicon_Start	Insert_Start	Insert_Stop	Amplicon_Stop
pool1	GTACTGTGTCCATGGCTGAGA	CCCAAATCACCTCTGAGAGCAG	VIPR2	grch38.p2	chr7	159096852	159096873	159097003	159097025
pool1	CAGCATCTCAGGAAGCAAGTGA	ACTACATGGTGTTTGCCGTGTT	VIPR2	grch38.p2	chr7	159031769	159031791	159031998	159032020
pool1	AACCGCAGACCCTGTAATCC	TCTGCTGGCAACACAGATACG	VIPR2	grch38.p2	chr7	159030711	159030731	159030894	159030915
pool1	AAAAATGGACGCTCAGATGCAA	GCGAGGCAGTTATCTCATTAATGGG	VIPR2	grch38.p2	chr7	159109749	159109771	159109980	159110005
pool1	CGCCTAGAAGGCCTAAATGGAA	ATCCTGGAACCATTCCTGTTGTC	VIPR2	grch38.p2	chr7	159058409	159058431	159058628	159058651
pool1	TGATTTGTTACTTCGCCAGGGAAA	CGAATTTTGCTGCAGAAGTTAACATCC	VIPR2	grch38.p2	chr7	159034011	159034035	159034247	159034274
pool1	TGTCTGCCCAAGTGTGTGATTC	AGTGCAGAGAAATTGTGCTTCCA	VIPR2	grch38.p2	chr7	159034524	159034546	159034754	159034777
pool1	GCTGAAAATGTTTGCGTTGTTTGG	GCTGTTACCGGATGAGGTCATG	VIPR2	grch38.p2	chr7	159036679	159036703	159036931	159036953
pool1	CGGCTTTCTGGGACTCACA	ACAGGCAAACCCACTCTTCTG	VIPR2	grch38.p2	chr7	159031476	159031495	159031643	159031664
pool1	ATGCAGCAGCCACGACTAACAC	GCTGACTGGTTTCTCCTGGTAGA	VIPR2	grch38.p2	chr7	159028091	159028113	159028337	159028360
pool1	GCACACCTGATGACTGATGACTG	CAGCTTTCAAAGGACAAAAGGGA	VIPR2	grch38.p2	chr7	159028409	159028432	159028616	159028639
pool1	CCAGTATCCGTCTGTGATGGATC	CAACAAGCTCATCCCTGGACTT	VIPR2	grch38.p2	chr7	159028793	159028816	159028903	159028925
pool1	GGGATATGGGTTTTGCAAACCA	CACATTTGACTCCACTTTTCCCTTAAA	VIPR2	grch38.p2	chr7	159029055	159029077	159029202	159029229
pool1	GCAGCTTGCTGAGGTCCAT	GAACCGGAAACCTATTCTCTTTTTAACAAA	VIPR2	grch38.p2	chr7	159029277	159029296	159029519	159029549
pool1	CGGAACACCTGTGTGGAGAG	CCCTGACGTTAGGACCAGGA	VIPR2	grch38.p2	chr7	159029702	159029722	159029879	159029899
pool1	TGCACAAGATTATCTAAATGCTGGAGT	ACGGAGACCTCGGTCATCTAG	VIPR2	grch38.p2	chr7	159030395	159030422	159030615	159030636
pool2	ACAGCTGAATGATTTCTGCCTGT	GCAGCAGCTTTTCTGAAGGAAG	VIPR2	grch38.p2	chr7	159096733	159096756	159096985	159097007
pool2	CCTGTCCTTCCAACCAGGTAAC	ACTTAATATTCCCGTGAGAAAGCGT	VIPR2	grch38.p2	chr7	159035851	159035873	159036100	159036125
pool2	TCAAACAGTATCTGGTATTTGGAGGAGA	GTAAAGAAACAGTGGTTTTTCTTGTTGG	VIPR2	grch38.p2	chr7	159031960	159031988	159032202	159032230
pool2	AACAGAGATAAAGGGACAAGACAGTG	TTTCTCATCTCTGTCTGGTTCTCTCT	VIPR2	grch38.p2	chr7	159042983	159043009	159043229	159043255
pool2	GGGTTTAGTGGACAACCAGC	GTCTGCGGTTCCTCCTTCTC	VIPR2	grch38.p2	chr7	159030464	159030484	159030700	159030720
pool2	CACTTGTACTGAGACTGGTCGTT	ACGTGTCTGTTTCACAAACTTATTATCTCT	VIPR2	grch38.p2	chr7	159034210	159034233	159034311	159034341
pool2	GCTTCTGGTGCAGTGTTAGGAA	GTCCCTTCTAAGGCCAGTTTTCA	VIPR2	grch38.p2	chr7	159103697	159103719	159103892	159103915
pool2	GTGAGAATGTCACGGGAGTTCT	GCTTGCTTTTCTTCTTCTTGTGGAATTTTT	VIPR2	grch38.p2	chr7	159142401	159142423	159142576	159142606
pool2	CGGGCTCAGCTTTGCAGAA	CGTCTCGCTCCTGACCATA	VIPR2	grch38.p2	chr7	159031243	159031262	159031497	159031516
pool2	GCAGTCGATGCTACTTAGGGT	GTTTCCTGAACAGTGAGGTAAGTTCAT	VIPR2	grch38.p2	chr7	159031589	159031610	159031817	159031844
pool2	GACATTCCACACACAATGACAGTT	TACCAGGCACTGGTTGTTGATG	VIPR2	grch38.p2	chr7	159028243	159028267	159028450	159028472
pool2	TCTTTGTTTCCTCAAAAACCTGAGAGTAG	TACAGAACAACCCACCATTTCTGG	VIPR2	grch38.p2	chr7	159028577	159028606	159028826	159028850
pool2	CCAAACCAACCTCGGGTTCATT	GAAGCTCACACATCCTGTCAGT	VIPR2	grch38.p2	chr7	159028875	159028897	159029083	159029105
pool2	ATGCCACCAATGCACAGGAACA	CGAAGGGTGGTTTGCAGATGT	VIPR2	grch38.p2	chr7	159029170	159029192	159029397	159029418
pool2	GAGGGCTTGAAACAGTTTTATATGTTGTTA	GACCTCTCCACACAGGTGTTC	VIPR2	grch38.p2	chr7	159029465	159029495	159029703	159029724
pool2	GGCTGCCCTCCTGTTGATTT	GGGAGCCAAGGAGGAAATGTG	VIPR2	grch38.p2	chr7	159029859	159029879	159030032	159030053

## Sheet: Table S2
Chr	Start	End	Ref	Alt	Func.refGene	Gene.refGene	GeneDetail.refGene	ExonicFunc.refGene	AAChange.refGene	avsnp150
chr7	159028242	159028242	C	T	UTR3	VIPR2	NM_003382:c.*2374G>A;NM_001308259:c.*2374G>A;NM_001304522:c.*2374G>A	.	.	rs78625053
chr7	159029334	159029334	G	A	UTR3	VIPR2	NM_003382:c.*1282C>T;NM_001308259:c.*1282C>T;NM_001304522:c.*1282C>T	.	.	rs1465227
chr7	159029367	159029367	T	C	UTR3	VIPR2	NM_003382:c.*1249A>G;NM_001308259:c.*1249A>G;NM_001304522:c.*1249A>G	.	.	rs2730220
chr7	159029368	159029368	G	A	UTR3	VIPR2	NM_003382:c.*1248C>T;NM_001308259:c.*1248C>T;NM_001304522:c.*1248C>T	.	.	rs2239712
chr7	159029998	159029998	G	A	UTR3	VIPR2	NM_003382:c.*618C>T;NM_001308259:c.*618C>T;NM_001304522:c.*618C>T	.	.	rs115794009
chr7	159034635	159034635	G	A	exonic	VIPR2	.	synonymous SNV	VIPR2:NM_001308259:exon6:c.C777T:p.N259N,VIPR2:NM_001304522:exon7:c.C585T:p.N195N,VIPR2:NM_003382:exon9:c.C825T:p.N275N	rs2071624
chr7	159034710	159034710	A	G	intronic	VIPR2	.	.	.	rs1017033
chr7	159034723	159034723	T	C	intronic	VIPR2	.	.	.	rs2071623
chr7	159058543	159058543	T	G	exonic	VIPR2	.	synonymous SNV	VIPR2:NM_001308259:exon2:c.A345C:p.T115T,VIPR2:NM_003382:exon5:c.A393C:p.T131T	rs2098349
chr7	159103826	159103826	G	A	exonic	VIPR2	.	synonymous SNV	VIPR2:NM_001304522:exon4:c.C288T:p.D96D,VIPR2:NM_003382:exon4:c.C288T:p.D96D	rs2270313
chr7	159028278	159028278	C	T	UTR3	VIPR2	NM_003382:c.*2338G>A;NM_001308259:c.*2338G>A;NM_001304522:c.*2338G>A	.	.	rs885863
chr7	159028484	159028484	C	T	UTR3	VIPR2	NM_003382:c.*2132G>A;NM_001308259:c.*2132G>A;NM_001304522:c.*2132G>A	.	.	rs1062610
chr7	159028510	159028510	G	A	UTR3	VIPR2	NM_003382:c.*2106C>T;NM_001308259:c.*2106C>T;NM_001304522:c.*2106C>T	.	.	rs78469514
chr7	159028856	159028856	G	A	UTR3	VIPR2	NM_003382:c.*1760C>T;NM_001308259:c.*1760C>T;NM_001304522:c.*1760C>T	.	.	rs885861
chr7	159029136	159029136	G	A	UTR3	VIPR2	NM_003382:c.*1480C>T;NM_001308259:c.*1480C>T;NM_001304522:c.*1480C>T	.	.	rs561281797
chr7	159043113	159043113	G	A	exonic	VIPR2	.	synonymous SNV	VIPR2:NM_001308259:exon3:c.C471T:p.A157A,VIPR2:NM_003382:exon6:c.C519T:p.A173A	rs3763426
chr7	159035919	159035919	G	A	intronic	VIPR2	.	.	.	rs199663266
chr7	159028537	159028537	G	A	UTR3	VIPR2	NM_003382:c.*2079C>T;NM_001308259:c.*2079C>T;NM_001304522:c.*2079C>T	.	.	rs74392835
chr7	159029150	159029150	C	T	UTR3	VIPR2	NM_003382:c.*1466G>A;NM_001308259:c.*1466G>A;NM_001304522:c.*1466G>A	.	.	rs74727056
chr7	159103745	159103745	G	A	intronic	VIPR2	.	.	.	rs17837874
chr7	159109876	159109876	G	A	exonic	VIPR2	.	synonymous SNV	VIPR2:NM_001304522:exon3:c.C195T:p.A65A,VIPR2:NM_003382:exon3:c.C195T:p.A65A	rs3750071
chr7	159031398	159031398	G	A	intronic	VIPR2	.	.	.	rs75501523
chr7	159034078	159034078	T	G	intronic	VIPR2	.	.	.	.
chr7	159030817	159030817	C	T	intronic	VIPR2	.	.	.	rs752596589
chr7	159029379	159029379	G	A	UTR3	VIPR2	NM_003382:c.*1237C>T;NM_001308259:c.*1237C>T;NM_001304522:c.*1237C>T	.	.	rs923843645
chr7	159035979	159035979	G	A	exonic	VIPR2	.	nonsynonymous SNV	VIPR2:NM_001308259:exon5:c.C734T:p.A245V,VIPR2:NM_001304522:exon6:c.C542T:p.A181V,VIPR2:NM_003382:exon8:c.C782T:p.A261V	rs150485248
chr7	159043183	159043183	T	G	intronic	VIPR2	.	.	.	.
chr7	159034614	159034614	C	A	exonic	VIPR2	.	nonsynonymous SNV	VIPR2:NM_001308259:exon6:c.G798T:p.W266C,VIPR2:NM_001304522:exon7:c.G606T:p.W202C,VIPR2:NM_003382:exon9:c.G846T:p.W282C	.
chr7	159043169	159043169	G	A	exonic	VIPR2	.	nonsynonymous SNV	VIPR2:NM_001308259:exon3:c.C415T:p.H139Y,VIPR2:NM_003382:exon6:c.C463T:p.H155Y	rs534492909
chr7	159028720	159028720	G	C	UTR3	VIPR2	NM_003382:c.*1896C>G;NM_001308259:c.*1896C>G;NM_001304522:c.*1896C>G	.	.	.
chr7	159031409	159031409	C	A	intronic	VIPR2	.	.	.	rs144091191
chr7	159096799	159096799	G	A	intronic	VIPR2	.	.	.	.
chr7	159029105	159029105	C	G	UTR3	VIPR2	NM_003382:c.*1511G>C;NM_001308259:c.*1511G>C;NM_001304522:c.*1511G>C	.	.	.
chr7	159142494	159142494	C	T	exonic	VIPR2	.	nonsynonymous SNV	VIPR2:NM_001304522:exon2:c.G103A:p.E35K,VIPR2:NM_003382:exon2:c.G103A:p.E35K	rs375596936
chr7	159029779	159029779	G	A	UTR3	VIPR2	NM_003382:c.*837C>T;NM_001308259:c.*837C>T;NM_001304522:c.*837C>T	.	.	rs1043116478
chr7	159030820	159030820	G	A	intronic	VIPR2	.	.	.	rs201138633
chr7	159043191	159043191	T	G	intronic	VIPR2	.	.	.	.
chr7	159103778	159103778	G	A	exonic	VIPR2	.	synonymous SNV	VIPR2:NM_001304522:exon4:c.C336T:p.S112S,VIPR2:NM_003382:exon4:c.C336T:p.S112S	rs759467016
chr7	159029301	159029301	G	A	UTR3	VIPR2	NM_003382:c.*1315C>T;NM_001308259:c.*1315C>T;NM_001304522:c.*1315C>T	.	.	rs952937874
chr7	159028303	159028303	G	-	UTR3	VIPR2	NM_003382:c.*2313delC;NM_001308259:c.*2313delC;NM_001304522:c.*2313delC	.	.	.
chr7	159028303	159028303	G	C	UTR3	VIPR2	NM_003382:c.*2313C>G;NM_001308259:c.*2313C>G;NM_001304522:c.*2313C>G	.	.	.
chr7	159028894	159028894	A	T	UTR3	VIPR2	NM_003382:c.*1722T>A;NM_001308259:c.*1722T>A;NM_001304522:c.*1722T>A	.	.	.
chr7	159096828	159096828	G	A	intronic	VIPR2	.	.	.	rs775675331
chr7	159029054	159029054	G	A	UTR3	VIPR2	NM_003382:c.*1562C>T;NM_001308259:c.*1562C>T;NM_001304522:c.*1562C>T	.	.	.
chr7	159043180	159043180	A	G/AG	intronic	VIPR2	.	.	.	.
chr7	159030470	159030470	A	G	UTR3	VIPR2	NM_003382:c.*146T>C;NM_001308259:c.*146T>C;NM_001304522:c.*146T>C	.	.	.
chr7	159031329	159031329	T	A	intronic	VIPR2	.	.	.	.
chr7	159096794	159096794	C	T	intronic	VIPR2	.	.	.	rs75958105
chr7	159030666	159030666	G	T	exonic	VIPR2	.	nonsynonymous SNV	VIPR2:NM_001308259:exon10:c.C1219A:p.R407S,VIPR2:NM_001304522:exon11:c.C1027A:p.R343S,VIPR2:NM_003382:exon13:c.C1267A:p.R423S	.
chr7	159034108	159034108	G	A	intronic	VIPR2	.	.	.	rs890030062
chr7	159103798	159103798	C	T	exonic	VIPR2	.	nonsynonymous SNV	VIPR2:NM_001304522:exon4:c.G316A:p.V106I,VIPR2:NM_003382:exon4:c.G316A:p.V106I	rs143947210
chr7	159035988	159035988	G	A	exonic	VIPR2	.	nonsynonymous SNV	VIPR2:NM_001308259:exon5:c.C725T:p.A242V,VIPR2:NM_001304522:exon6:c.C533T:p.A178V,VIPR2:NM_003382:exon8:c.C773T:p.A258V	rs200955443
chr7	159029986	159029986	C	T	UTR3	VIPR2	NM_003382:c.*630G>A;NM_001308259:c.*630G>A;NM_001304522:c.*630G>A	.	.	rs543642147
chr7	159028494	159028494	C	T	UTR3	VIPR2	NM_003382:c.*2122G>A;NM_001308259:c.*2122G>A;NM_001304522:c.*2122G>A	.	.	rs533753262
chr7	159034189	159034189	G	A	intronic	VIPR2	.	.	.	rs145370979
chr7	159036046	159036046	G	A	intronic	VIPR2	.	.	.	rs114509158
chr7	159031418	159031418	G	A	intronic	VIPR2	.	.	.	rs890701866
chr7	159031283	159031283	T	G	intronic	VIPR2	.	.	.	rs78940854
chr7	159029857	159029857	C	T	UTR3	VIPR2	NM_003382:c.*759G>A;NM_001308259:c.*759G>A;NM_001304522:c.*759G>A	.	.	rs888426487
chr7	159028699	159028699	A	C	UTR3	VIPR2	NM_003382:c.*1917T>G;NM_001308259:c.*1917T>G;NM_001304522:c.*1917T>G	.	.	rs369734916
chr7	159030674	159030674	T	G	exonic	VIPR2	.	nonsynonymous SNV	VIPR2:NM_001308259:exon10:c.A1211C:p.Q404P,VIPR2:NM_001304522:exon11:c.A1019C:p.Q340P,VIPR2:NM_003382:exon13:c.A1259C:p.Q420P	rs184356169
chr7	159036791	159036791	G	A	exonic	VIPR2	.	nonsynonymous SNV	VIPR2:NM_001308259:exon4:c.C661T:p.P221S,VIPR2:NM_001304522:exon5:c.C469T:p.P157S,VIPR2:NM_003382:exon7:c.C709T:p.P237S	rs78564798
chr7	159036791	159036791	G	C	exonic	VIPR2	.	nonsynonymous SNV	VIPR2:NM_001308259:exon4:c.C661G:p.P221A,VIPR2:NM_001304522:exon5:c.C469G:p.P157A,VIPR2:NM_003382:exon7:c.C709G:p.P237A	rs78564798
chr7	159043210	159043210	A	G	intronic	VIPR2	.	.	.	.
chr7	159109861	159109861	G	A	exonic	VIPR2	.	synonymous SNV	VIPR2:NM_001304522:exon3:c.C210T:p.T70T,VIPR2:NM_003382:exon3:c.C210T:p.T70T	rs562399123
chr7	159034101	159034101	C	T	intronic	VIPR2	.	.	.	.
chr7	159058450	159058450	C	T	intronic	VIPR2	.	.	.	rs369740756
chr7	159028314	159028314	A	T	UTR3	VIPR2	NM_003382:c.*2302T>A;NM_001308259:c.*2302T>A;NM_001304522:c.*2302T>A	.	.	.
chr7	159029643	159029643	G	A	UTR3	VIPR2	NM_003382:c.*973C>T;NM_001308259:c.*973C>T;NM_001304522:c.*973C>T	.	.	rs984500235
chr7	159032157	159032157	G	A	intronic	VIPR2	.	.	.	.
chr7	159096889	159096889	C	T	exonic	VIPR2	.	synonymous SNV	VIPR2:NM_001308259:exon1:c.G255A:p.A85A	rs571227917
chr7	159030450	159030450	C	T	UTR3	VIPR2	NM_003382:c.*166G>A;NM_001308259:c.*166G>A;NM_001304522:c.*166G>A	.	.	.
chr7	159043189	159043189	A	G	intronic	VIPR2	.	.	.	.
chr7	159034719	159034719	C	T	intronic	VIPR2	.	.	.	rs188877591
chr7	159043217	159043217	A	G	intronic	VIPR2	.	.	.	.
chr7	159058489	159058489	G	A	exonic	VIPR2	.	synonymous SNV	VIPR2:NM_001308259:exon2:c.C399T:p.C133C,VIPR2:NM_003382:exon5:c.C447T:p.C149C	rs759701532
chr7	159096927	159096927	T	-	exonic	VIPR2	.	frameshift deletion	VIPR2:NM_001308259:exon1:c.217delA:p.I73fs	.
chr7	159034295	159034295	C	A	exonic	VIPR2	.	nonsynonymous SNV	VIPR2:NM_001308259:exon7:c.G841T:p.V281F,VIPR2:NM_001304522:exon8:c.G649T:p.V217F,VIPR2:NM_003382:exon10:c.G889T:p.V297F	rs759659222
chr7	159043178	159043178	T	G	splicing	VIPR2	NM_003382:exon6:c.456-2A>C;NM_001308259:exon3:c.408-2A>C	.	.	.
chr7	159029592	159029592	G	A	UTR3	VIPR2	NM_003382:c.*1024C>T;NM_001308259:c.*1024C>T;NM_001304522:c.*1024C>T	.	.	.
chr7	159029955	159029955	C	T	UTR3	VIPR2	NM_003382:c.*661G>A;NM_001308259:c.*661G>A;NM_001304522:c.*661G>A	.	.	.
chr7	159029624	159029624	G	T	UTR3	VIPR2	NM_003382:c.*992C>A;NM_001308259:c.*992C>A;NM_001304522:c.*992C>A	.	.	.
chr7	159030488	159030488	C	T	UTR3	VIPR2	NM_003382:c.*128G>A;NM_001308259:c.*128G>A;NM_001304522:c.*128G>A	.	.	.
chr7	159034123	159034123	G	A	intronic	VIPR2	.	.	.	rs1020164399
chr7	159036022	159036022	G	C	intronic	VIPR2	.	.	.	rs759327243
chr7	159029294	159029294	A	G	UTR3	VIPR2	NM_003382:c.*1322T>C;NM_001308259:c.*1322T>C;NM_001304522:c.*1322T>C	.	.	rs562282031
chr7	159029418	159029418	G	A	UTR3	VIPR2	NM_003382:c.*1198C>T;NM_001308259:c.*1198C>T;NM_001304522:c.*1198C>T	.	.	rs1006889346
chr7	159030794	159030794	G	A	intronic	VIPR2	.	.	.	.
chr7	159028146	159028146	A	T	downstream	VIPR2	dist=29	.	.	.
chr7	159036705	159036705	C	T	intronic	VIPR2	.	.	.	rs777779063
chr7	159030509	159030509	C	T	UTR3	VIPR2	NM_003382:c.*107G>A;NM_001308259:c.*107G>A;NM_001304522:c.*107G>A	.	.	.
chr7	159031944	159031944	C	T	exonic	VIPR2	.	synonymous SNV	VIPR2:NM_001308259:exon8:c.G1047A:p.S349S,VIPR2:NM_001304522:exon9:c.G855A:p.S285S,VIPR2:NM_003382:exon11:c.G1095A:p.S365S	.
chr7	159034113	159034113	C	T	intronic	VIPR2	.	.	.	rs549695378
chr7	159030745	159030745	G	A	exonic	VIPR2	.	synonymous SNV	VIPR2:NM_001308259:exon10:c.C1140T:p.T380T,VIPR2:NM_001304522:exon11:c.C948T:p.T316T,VIPR2:NM_003382:exon13:c.C1188T:p.T396T	.
chr7	159030504	159030504	C	T	UTR3	VIPR2	NM_003382:c.*112G>A;NM_001308259:c.*112G>A;NM_001304522:c.*112G>A	.	.	.
chr7	159096904	159096904	G	A	exonic	VIPR2	.	synonymous SNV	VIPR2:NM_001308259:exon1:c.C240T:p.N80N	rs533811103
chr7	159096787	159096787	C	G	intronic	VIPR2	.	.	.	.
chr7	159034586	159034586	T	C	exonic	VIPR2	.	nonsynonymous SNV	VIPR2:NM_001308259:exon6:c.A826G:p.I276V,VIPR2:NM_001304522:exon7:c.A634G:p.I212V,VIPR2:NM_003382:exon9:c.A874G:p.I292V	rs199630455
chr7	159034731	159034731	C	T	intronic	VIPR2	.	.	.	.
chr7	159028840	159028842	GTT	-	UTR3	VIPR2	NM_003382:c.*1776_*1774delAAC;NM_001308259:c.*1776_*1774delAAC;NM_001304522:c.*1776_*1774delAAC	.	.	.
chr7	159029822	159029822	T	C	UTR3	VIPR2	NM_003382:c.*794A>G;NM_001308259:c.*794A>G;NM_001304522:c.*794A>G	.	.	rs976988531
chr7	159029841	159029841	G	A	UTR3	VIPR2	NM_003382:c.*775C>T;NM_001308259:c.*775C>T;NM_001304522:c.*775C>T	.	.	rs901186703
chr7	159096872	159096872	A	C	exonic	VIPR2	.	nonsynonymous SNV	VIPR2:NM_001308259:exon1:c.T272G:p.V91G	.
chr7	159096849	159096849	G	A	exonic	VIPR2	.	nonsynonymous SNV	VIPR2:NM_001308259:exon1:c.C295T:p.R99W	rs530352260
chr7	159029291	159029291	T	G	UTR3	VIPR2	NM_003382:c.*1325A>C;NM_001308259:c.*1325A>C;NM_001304522:c.*1325A>C	.	.	.
chr7	159028859	159028859	C	T	UTR3	VIPR2	NM_003382:c.*1757G>A;NM_001308259:c.*1757G>A;NM_001304522:c.*1757G>A	.	.	.
chr7	159031584	159031584	G	C	intronic	VIPR2	.	.	.	.
chr7	159030602	159030602	-	GGGACGCGTCC	UTR3	VIPR2	NM_003382:c.*13_*14insGGACGCGTCCC;NM_001308259:c.*13_*14insGGACGCGTCCC;NM_001304522:c.*13_*14insGGACGCGTCCC	.	.	.
chr7	159029598	159029598	G	A	UTR3	VIPR2	NM_003382:c.*1018C>T;NM_001308259:c.*1018C>T;NM_001304522:c.*1018C>T	.	.	rs566072359
chr7	159034235	159034235	C	T	exonic	VIPR2	.	nonsynonymous SNV	VIPR2:NM_001308259:exon7:c.G901A:p.G301S,VIPR2:NM_001304522:exon8:c.G709A:p.G237S,VIPR2:NM_003382:exon10:c.G949A:p.G317S	rs568217175
chr7	159032099	159032099	C	T	intronic	VIPR2	.	.	.	.
chr7	159109884	159109884	G	A	exonic	VIPR2	.	nonsynonymous SNV	VIPR2:NM_001304522:exon3:c.C187T:p.R63W,VIPR2:NM_003382:exon3:c.C187T:p.R63W	rs750654613
chr7	159028755	159028755	C	T	UTR3	VIPR2	NM_003382:c.*1861G>A;NM_001308259:c.*1861G>A;NM_001304522:c.*1861G>A	.	.	rs896290827
chr7	159036025	159036025	G	A	intronic	VIPR2	.	.	.	rs369884525
chr7	159032043	159032043	C	T	exonic	VIPR2	.	synonymous SNV	VIPR2:NM_001308259:exon8:c.G948A:p.L316L,VIPR2:NM_001304522:exon9:c.G756A:p.L252L,VIPR2:NM_003382:exon11:c.G996A:p.L332L	.
chr7	159103777	159103777	C	T	exonic	VIPR2	.	nonsynonymous SNV	VIPR2:NM_001304522:exon4:c.G337A:p.D113N,VIPR2:NM_003382:exon4:c.G337A:p.D113N	rs149519347
chr7	159031556	159031556	G	A	intronic	VIPR2	.	.	.	rs1032276906
chr7	159031463	159031463	C	G	intronic	VIPR2	.	.	.	.
chr7	159032034	159032034	C	A	exonic	VIPR2	.	synonymous SNV	VIPR2:NM_001308259:exon8:c.G957T:p.P319P,VIPR2:NM_001304522:exon9:c.G765T:p.P255P,VIPR2:NM_003382:exon11:c.G1005T:p.P335P	.
chr7	159028198	159028198	T	C	UTR3	VIPR2	NM_003382:c.*2418A>G;NM_001308259:c.*2418A>G;NM_001304522:c.*2418A>G	.	.	rs557494232
chr7	159030634	159030634	C	G	exonic	VIPR2	.	synonymous SNV	VIPR2:NM_001308259:exon10:c.G1251C:p.T417T,VIPR2:NM_001304522:exon11:c.G1059C:p.T353T,VIPR2:NM_003382:exon13:c.G1299C:p.T433T	rs910004381
chr7	159030810	159030810	G	A	intronic	VIPR2	.	.	.	rs117023057
chr7	159103736	159103736	T	C	intronic	VIPR2	.	.	.	rs756608273
chr7	159031385	159031385	G	C	intronic	VIPR2	.	.	.	.
chr7	159030008	159030008	G	A	UTR3	VIPR2	NM_003382:c.*608C>T;NM_001308259:c.*608C>T;NM_001304522:c.*608C>T	.	.	rs957727290
chr7	159030549	159030549	G	A	UTR3	VIPR2	NM_003382:c.*67C>T;NM_001308259:c.*67C>T;NM_001304522:c.*67C>T	.	.	.
chr7	159028992	159028992	G	A	UTR3	VIPR2	NM_003382:c.*1624C>T;NM_001308259:c.*1624C>T;NM_001304522:c.*1624C>T	.	.	.
chr7	159036797	159036797	G	A	exonic	VIPR2	.	nonsynonymous SNV	VIPR2:NM_001308259:exon4:c.C655T:p.L219F,VIPR2:NM_001304522:exon5:c.C463T:p.L155F,VIPR2:NM_003382:exon7:c.C703T:p.L235F	rs149197032
chr7	159031565	159031565	C	T	intronic	VIPR2	.	.	.	.
chr7	159030551	159030561	CGTCTCAGCCC	-	UTR3	VIPR2	NM_003382:c.*65_*55delGGGCTGAGACG;NM_001308259:c.*65_*55delGGGCTGAGACG;NM_001304522:c.*65_*55delGGGCTGAGACG	.	.	.
chr7	159030737	159030737	G	A	exonic	VIPR2	.	nonsynonymous SNV	VIPR2:NM_001308259:exon10:c.C1148T:p.A383V,VIPR2:NM_001304522:exon11:c.C956T:p.A319V,VIPR2:NM_003382:exon13:c.C1196T:p.A399V	.
chr7	159058597	159058597	G	A	intronic	VIPR2	.	.	.	.
chr7	159031748	159031748	G	C	intronic	VIPR2	.	.	.	rs546977986
chr7	159028822	159028822	G	A	UTR3	VIPR2	NM_003382:c.*1794C>T;NM_001308259:c.*1794C>T;NM_001304522:c.*1794C>T	.	.	rs140669011
chr7	159031309	159031309	C	T	intronic	VIPR2	.	.	.	rs1002026675
chr7	159035923	159035923	T	C	intronic	VIPR2	.	.	.	.
chr7	159029344	159029344	T	G	UTR3	VIPR2	NM_003382:c.*1272A>C;NM_001308259:c.*1272A>C;NM_001304522:c.*1272A>C	.	.	.
chr7	159028325	159028325	A	G	UTR3	VIPR2	NM_003382:c.*2291T>C;NM_001308259:c.*2291T>C;NM_001304522:c.*2291T>C	.	.	.
chr7	159029808	159029808	G	C	UTR3	VIPR2	NM_003382:c.*808C>G;NM_001308259:c.*808C>G;NM_001304522:c.*808C>G	.	.	.
chr7	159028175	159028175	T	G	UTR3	VIPR2	NM_003382:c.*2441A>C;NM_001308259:c.*2441A>C;NM_001304522:c.*2441A>C	.	.	.
chr7	159030855	159030855	C	G	intronic	VIPR2	.	.	.	rs914174642
chr7	159034057	159034057	C	T	intronic	VIPR2	.	.	.	rs1032626673
chr7	159043065	159043065	C	T	exonic	VIPR2	.	synonymous SNV	VIPR2:NM_001308259:exon3:c.G519A:p.T173T,VIPR2:NM_003382:exon6:c.G567A:p.T189T	rs746512336
chr7	159028743	159028743	C	T	UTR3	VIPR2	NM_003382:c.*1873G>A;NM_001308259:c.*1873G>A;NM_001304522:c.*1873G>A	.	.	rs572593712
chr7	159034593	159034593	T	C	exonic	VIPR2	.	synonymous SNV	VIPR2:NM_001308259:exon6:c.A819G:p.L273L,VIPR2:NM_001304522:exon7:c.A627G:p.L209L,VIPR2:NM_003382:exon9:c.A867G:p.L289L	.
chr7	159142429	159142429	C	-	intronic	VIPR2	.	.	.	.
chr7	159029199	159029199	C	T	UTR3	VIPR2	NM_003382:c.*1417G>A;NM_001308259:c.*1417G>A;NM_001304522:c.*1417G>A	.	.	.
chr7	159034188	159034188	C	T	intronic	VIPR2	.	.	.	rs762150384
chr7	159142498	159142498	C	T	exonic	VIPR2	.	synonymous SNV	VIPR2:NM_001304522:exon2:c.G99A:p.E33E,VIPR2:NM_003382:exon2:c.G99A:p.E33E	rs201932103
chr7	159103734	159103734	C	T	intronic	VIPR2	.	.	.	rs372544903
chr7	159031411	159031411	C	T	intronic	VIPR2	.	.	.	rs377111470
chr7	159031412	159031412	G	C	intronic	VIPR2	.	.	.	rs964953031
chr7	159109908	159109908	C	T	exonic	VIPR2	.	nonsynonymous SNV	VIPR2:NM_001304522:exon3:c.G163A:p.V55I,VIPR2:NM_003382:exon3:c.G163A:p.V55I	rs371596513
chr7	159030564	159030564	C	T	UTR3	VIPR2	NM_003382:c.*52G>A;NM_001308259:c.*52G>A;NM_001304522:c.*52G>A	.	.	.
chr7	159142570	159142570	A	G	intronic	VIPR2	.	.	.	.
chr7	159028991	159028991	-	GG	UTR3	VIPR2	NM_003382:c.*1624_*1625insCC;NM_001308259:c.*1624_*1625insCC;NM_001304522:c.*1624_*1625insCC	.	.	.
chr7	159029306	159029306	G	A	UTR3	VIPR2	NM_003382:c.*1310C>T;NM_001308259:c.*1310C>T;NM_001304522:c.*1310C>T	.	.	.
chr7	159096837	159096837	C	T	exonic	VIPR2	.	nonsynonymous SNV	VIPR2:NM_001308259:exon1:c.G307A:p.E103K	.
chr7	159036732	159036732	G	A	intronic	VIPR2	.	.	.	.
chr7	159029965	159029965	G	A	UTR3	VIPR2	NM_003382:c.*651C>T;NM_001308259:c.*651C>T;NM_001304522:c.*651C>T	.	.	rs1024888568
chr7	159043066	159043066	G	T	exonic	VIPR2	.	nonsynonymous SNV	VIPR2:NM_001308259:exon3:c.C518A:p.T173K,VIPR2:NM_003382:exon6:c.C566A:p.T189K	rs770411003
chr7	159096852	159096852	G	A	exonic	VIPR2	.	nonsynonymous SNV	VIPR2:NM_001308259:exon1:c.C292T:p.R98W	rs568908306
chr7	159031402	159031411	GGCAGAGCTC	-	intronic	VIPR2	.	.	.	.
chr7	159035992	159035992	C	T	exonic	VIPR2	.	nonsynonymous SNV	VIPR2:NM_001308259:exon5:c.G721A:p.G241S,VIPR2:NM_001304522:exon6:c.G529A:p.G177S,VIPR2:NM_003382:exon8:c.G769A:p.G257S	rs749694333
chr7	159036060	159036060	G	A	intronic	VIPR2	.	.	.	rs551000117
chr7	159109932	159109932	A	G	intronic	VIPR2	.	.	.	rs377471613
chr7	159109919	159109919	G	T	exonic	VIPR2	.	nonsynonymous SNV	VIPR2:NM_001304522:exon3:c.C152A:p.A51D,VIPR2:NM_003382:exon3:c.C152A:p.A51D	.
chr7	159034753	159034753	C	T	intronic	VIPR2	.	.	.	rs753735359
chr7	159031846	159031846	G	-	exonic	VIPR2	.	frameshift deletion	VIPR2:NM_001308259:exon9:c.1077delC:p.Y359fs,VIPR2:NM_001304522:exon10:c.885delC:p.Y295fs,VIPR2:NM_003382:exon12:c.1125delC:p.Y375fs	.
chr7	159034197	159034197	C	T	intronic	VIPR2	.	.	.	rs551261478
chr7	159103742	159103742	C	T	intronic	VIPR2	.	.	.	rs780424691
chr7	159036052	159036052	G	A	intronic	VIPR2	.	.	.	.
chr7	159030835	159030835	C	A	intronic	VIPR2	.	.	.	rs377221384

## Sheet: Table S3
Table S3, Detailed information of the 24 common variants in the VIPR2 Gene
SNP ID	Chr	Positiona	Polymorphism	Function	ExonicFunc.refGene	H-W P in control
rs78625053	chr7	159028242	C/T	UTR3	.	0.813
rs885863	chr7	159028278	C/T	UTR3	.	0.308
rs1062610	chr7	159028484	C/T	UTR3	.	3.94e-04**
rs78469514	chr7	159028510	G/A	UTR3	.	0.371
rs74392835	chr7	159028537	G/A	UTR3	.	0.931
rs369734916	chr7	159028699	A/C	UTR3	.	0.94
rs885861	chr7	159028856	G/A	UTR3	.	0.828
rs74727056	chr7	159029150	C/T	UTR3	.	0.998
rs1465227	chr7	159029334	G/A	UTR3	.	0.076
rs2730220	chr7	159029367	T/C	UTR3	.	1.61e-68**
rs2239712	chr7	159029368	G/A	UTR3	.	0.536
rs115794009	chr7	159029998	G/A	UTR3	.	0.756
rs117023057	chr7	159030810	G/A	intronic	.	0.999
rs78940854	chr7	159031283	T/G	intronic	.	1
rs75501523	chr7	159031398	G/A	intronic	.	0.985
rs2071624	chr7	159034635	G/A	exonic	synonymous SNV	0.977
rs1017033	chr7	159034710	A/G	intronic	.	5.26e-217**
rs2071623	chr7	159034723	T/C	intronic	.	0.022*
rs3763426	chr7	159043113	G/A	exonic	synonymous SNV	0.32
rs2098349	chr7	159058543	T/G	exonic	synonymous SNV	5.26e-217**
rs75958105	chr7	159096794	C/T	intronic	.	0.989
rs17837874	chr7	159103745	G/A	intronic	.	0.133
rs2270313	chr7	159103826	G/A	exonic	synonymous SNV	0.652
rs3750071	chr7	159109876	G/A	exonic	synonymous SNV	0.367
SNP, single nucleotide polymorphism; H–W, Hardy–Weinberg; SCZ, schizophrenia.
aThe chromosomal position of each SNP site was in hg38 assembly.

## Sheet: Table S4
Table S4 Sanger sequence primer
Primer name	Primer sequence
VIPR2-NM_001308259-exon1-F1	GCCAAGAGAACTGTTTGGCATT
VIPR2-NM_001308259-exon1-R1	TGCTCATAATCCTGTCTGGTTG
VIPR2-NM_001308259-exon3-F1	AATCTGCTTCATGCCCTCAACT
VIPR2-NM_001308259-exon3-R1	GCTCTCTGTTTCTCAGCCATGA
VIPR2-NM_001308259-exon4-F1	CCTGGCCTCTGTGTTAATCACTT
VIPR2-NM_001308259-exon4-R1	TTCATGATATGACCCTGACATGC
VIPR2-NM_001308259-exon5-F1	TCCATGGCCTCCAGTAATAACC
VIPR2-NM_001308259-exon5-R1	CACAGGATTTCTCCCCATGAAT
VIPR2-NM_001308259-exon6-7-F1	GTGCAGAGAAATTGTGCTTCCA
VIPR2-NM_001308259-exon6-7-R1	AGCCTCGAGGTGTGACAGTG
VIPR2-NM_001308259-exon8-F1	AGGCCCTGAGTGCTAGATATGC
VIPR2-NM_001308259-exon8-R1	TTCTCTGATGGGGACACAGAAC
VIPR2-NM_001308259-exon10-F1	ATCTGCTGGCAACACAGATACG
VIPR2-NM_001308259-exon10-R1	CCAATTCCAGGTATGGGGTTTA
VIPR2-NM_001304522-exon2-F1	AAATGCCAGAAAAATCAAGGTGA
VIPR2-NM_001304522-exon2-R1	ACAATGGGAAGTGGCCTTTCTT
VIPR2-NM_001304522-exon3-F1	TCAATAATTGTGTTGGTGCAAGTG
VIPR2-NM_001304522-exon3-R1	CTCCTGTCTCCCCTGGTTCTT
VIPR2-NM_001304522-exon4-F1	AGTGGCAGTCCTGTCTCCTAGC
VIPR2-NM_001304522-exon4-R1	TGACGGAACAATCAAACAATCC
